# Supplementary material for: Online-Assisted Survey on Antibiotic Use by Pet Owners in Dogs and Cats
Source: Antibiotics (Basel). 2024 Apr 24;13(5):382. doi: 10.3390/antibiotics13050382 (PMC11117295; doi:10.3390/antibiotics13050382)
Supplement: Supplementary file 1 [file antibiotics-13-00382-s001.zip]

Archive with 2 entries (2 files):
- Document S1-Pet owner questionnaire.pdf
- Document S2-Supplementary Data .pdf
